# Supplementary material for: Predicting the Metabolic Sites by Flavin-Containing Monooxygenase on Drug Molecules Using SVM Classification on Computed Quantum Mechanics and Circular Fingerprints Molecular Descriptors
Source: PLoS One. 2017 Jan 10;12(1):e0169910. doi: 10.1371/journal.pone.0169910 (PMC5224990; doi:10.1371/journal.pone.0169910)
Supplement: S2 Table — (XLS) [file pone.0169910.s003.xls]

## Sheet: Sheet1
Number	compound name	reaction	contain N or S or NS	compound name	atom number	som or nonsom	Mulliken charges 0	charge-1	charge+1	vdw surface	P(N)	P(N+1)	P(N-1)	f+=P(N+1)-P(N)	f-=P(N)-P(N-1)	f0=1/2[P(N+1)-P(N-1)]	[atomtype];[layer]-[frequency]-[neighbour_type]	Zero 1	Zero 2	Zero 3	Zero 4	Zero 5	Zero 6	Zero 7	Zero 8	Zero 9	Zero 10	Zero 11	Zero 12	Zero 13	Zero 14	Zero 15	Zero 16	Zero 17	Zero 18	Zero 19	Zero 20	Zero 21	Zero 22	Zero 23	Zero 24	Zero 25	Zero 26	Zero 27	Zero 28	Zero 29	Zero 30	Zero 31	First 1
1	(S)-nicotine	N OX	N	(S)-nicotine 3 N	7	nonsom	-0.436344	-0.556675	-0.372139	16.21	7.43634	7.55668	7.37214	0.120331	0.064205	0.092268	11;1-2-3;2-2-3;	0	0	0	0	0	0	0	0	0	0	1	0	0	0	0	0	0	0	0	0	0	0	0	0	0	0	0	0	0	0	0	0
				(S)-nicotine 7 N	7	som	-0.426263	-0.407831	-0.274914	3.44	7.42626	7.40783	7.27491	-0.018432	0.151349	0.0664585	5;1-3-1;2-2-1;2-1-3;	0	0	0	0	1	0	0	0	0	0	0	0	0	0	0	0	0	0	0	0	0	0	0	0	0	0	0	0	0	0	0	3
2	clozapine	N OX	N	clozapine 3 N	7	nonsom	-0.488179	-0.490315	-0.455231	2.07	7.48818	7.49031	7.45523	0.002136	0.032948	0.017542	19;1-2-1;1-1-2;2-2-1;2-1-3;2-1-6;	0	0	0	0	0	0	0	0	0	0	0	0	0	0	0	0	0	0	1	0	0	0	0	0	0	0	0	0	0	0	0	2
				clozapine 4 N	7	nonsom	-0.580613	-0.632161	-0.529526	8.73	7.58061	7.63216	7.52953	0.051548	0.051087	0.0513175	6;1-1-2;1-1-3;2-3-3;2-1-19;	0	0	0	0	0	1	0	0	0	0	0	0	0	0	0	0	0	0	0	0	0	0	0	0	0	0	0	0	0	0	0	0
				clozapine 10 N	7	nonsom	-0.614799	-0.618173	-0.572211	7.73	7.6148	7.61817	7.57221	0.003374	0.042588	0.022981	19;1-2-3;2-4-3;	0	0	0	0	0	0	0	0	0	0	0	0	0	0	0	0	0	0	1	0	0	0	0	0	0	0	0	0	0	0	0	0
				clozapine 18 N	7	som	-0.418343	-0.4157	-0.408287	5.62	7.41834	7.4157	7.40829	-0.002643	0.010056	0.0037065	5;1-3-1;2-2-1;	0	0	0	0	1	0	0	0	0	0	0	0	0	0	0	0	0	0	0	0	0	0	0	0	0	0	0	0	0	0	0	3
3	Cysteamine	S OX	NS	Cysteamine 3 N	7	nonsom	-0.590396	-0.556805	-0.419693	14.71	7.5904	7.5568	7.41969	-0.033591	0.170703	0.068556	5;1-1-1;2-1-1;	0	0	0	0	1	0	0	0	0	0	0	0	0	0	0	0	0	0	0	0	0	0	0	0	0	0	0	0	0	0	0	1
				Cysteamine 4 S	16	som	-0.051592	-0.4693	0.360765	35.1	16.0516	16.4693	15.6392	0.417708	0.412357	0.415033	10;1-1-1;2-1-1;	0	0	0	0	0	0	0	0	0	1	0	0	0	0	0	0	0	0	0	0	0	0	0	0	0	0	0	0	0	0	0	1
4	disulfoton	S OX	S	disulfoton 2 S	16	nonsom	-0.034507	-0.297303	0.114141	24.69	16.0345	16.2973	15.8859	0.262796	0.148648	0.205722	10;1-1-1;1-1-12;2-1-1;2-2-8;2-1-10;	0	0	0	0	0	0	0	0	0	1	0	0	0	0	0	0	0	0	0	0	0	0	0	0	0	0	0	0	0	0	0	1
				disulfoton 5 S	16	nonsom	-0.370419	-0.563787	-0.138019	35.21	16.3704	16.5638	16.138	0.193368	0.2324	0.212884	10;1-1-12;2-2-8;2-1-10;	0	0	0	0	0	0	0	0	0	1	0	0	0	0	0	0	0	0	0	0	0	0	0	0	0	0	0	0	0	0	0	0
				disulfoton 12 S	16	som	0.093353	-0.042578	0.383845	26.18	15.9066	16.0426	15.6162	0.135931	0.290492	0.213211	10;1-2-1;2-2-1;	0	0	0	0	0	0	0	0	0	1	0	0	0	0	0	0	0	0	0	0	0	0	0	0	0	0	0	0	0	0	0	2
5	ethionamide	S OX	NS	ethionamide 7 N	7	nonsom	-0.547479	-0.590963	-0.510107	12.06	7.54748	7.59096	7.51011	0.043484	0.037372	0.040428	28;1-1-2;2-1-3;2-1-18;	0	0	0	0	0	0	0	0	0	0	0	0	0	0	0	0	0	0	0	0	0	0	0	0	0	0	0	1	0	0	0	0
				ethionamide 9 N	7	nonsom	-0.472149	-0.559919	-0.418812	14.28	7.47215	7.55992	7.41881	0.08777	0.053337	0.0705535	11;1-2-3;2-1-1;2-2-3;	0	0	0	0	0	0	0	0	0	0	1	0	0	0	0	0	0	0	0	0	0	0	0	0	0	0	0	0	0	0	0	0
				ethionamide 8 S	16	som	-0.225175	-0.528748	0.306691	39.52	16.2252	16.5287	15.6933	0.303573	0.531866	0.41772	18;1-1-2;2-1-3;2-1-28;	0	0	0	0	0	0	0	0	0	0	0	0	0	0	0	0	0	1	0	0	0	0	0	0	0	0	0	0	0	0	0	0
6	Ethylenethiourea	S OX	NS	Ethylenethiourea 2 N	7	nonsom	-0.508677	-0.538052	-0.482729	8.2	7.50868	7.53805	7.48273	0.029375	0.025948	0.0276615	28;1-1-1;1-1-2;2-1-1;2-1-18;2-1-28;	0	0	0	0	0	0	0	0	0	0	0	0	0	0	0	0	0	0	0	0	0	0	0	0	0	0	0	1	0	0	0	1
				Ethylenethiourea 3 N	7	nonsom	-0.508667	-0.538046	-0.482721	8.2	7.50867	7.53805	7.48272	0.029379	0.025946	0.0276625	28;1-1-1;1-1-2;2-1-1;2-1-18;2-1-28;	0	0	0	0	0	0	0	0	0	0	0	0	0	0	0	0	0	0	0	0	0	0	0	0	0	0	0	1	0	0	0	1
				Ethylenethiourea 4 S	16	som	-0.311624	-0.724448	0.347346	42.63	16.3116	16.7244	15.6527	0.412824	0.65897	0.535897	18;1-1-2;2-2-28;	0	0	0	0	0	0	0	0	0	0	0	0	0	0	0	0	0	1	0	0	0	0	0	0	0	0	0	0	0	0	0	0
7	Methionine	S OX	NS	Methionine 2 N	7	nonsom	-0.57275	-0.594616	-0.5069	11.15	7.57275	7.59462	7.5069	0.021866	0.06585	0.043858	5;1-1-1;2-1-1;2-1-2;	0	0	0	0	1	0	0	0	0	0	0	0	0	0	0	0	0	0	0	0	0	0	0	0	0	0	0	0	0	0	0	1
				Methionine 6 S	16	som	0.080149	-0.1247	0.484149	28.27	15.9199	16.1247	15.5159	0.204849	0.404	0.304425	10;1-2-1;2-1-1;	0	0	0	0	0	0	0	0	0	1	0	0	0	0	0	0	0	0	0	0	0	0	0	0	0	0	0	0	0	0	0	2
8	methylptoylsulfide	S OX	S	methylptoylsulfide 4 S	16	som	0.072009	-0.037374	0.439782	27.87	15.928	16.0374	15.5602	0.109383	0.367773	0.238578	10;1-1-1;1-1-3;2-2-3;	0	0	0	0	0	0	0	0	0	1	0	0	0	0	0	0	0	0	0	0	0	0	0	0	0	0	0	0	0	0	0	1
9	Phenylthiourea	S OX	NS	Phenylthiourea 4 N	7	nonsom	-0.570107	-0.556165	-0.504738	5.95	7.57011	7.55617	7.50474	-0.013942	0.065369	0.0257135	28;1-1-2;1-1-3;2-2-3;2-1-18;2-1-28;	0	0	0	0	0	0	0	0	0	0	0	0	0	0	0	0	0	0	0	0	0	0	0	0	0	0	0	1	0	0	0	0
				Phenylthiourea 9 N	7	nonsom	-0.579044	-0.607102	-0.542332	11.22	7.57904	7.6071	7.54233	0.028058	0.036712	0.032385	28;1-1-2;2-1-18;2-1-28;	0	0	0	0	0	0	0	0	0	0	0	0	0	0	0	0	0	0	0	0	0	0	0	0	0	0	0	1	0	0	0	0
				Phenylthiourea 10 S	16	som	-0.309729	-0.568772	0.144014	41.23	16.3097	16.5688	15.856	0.259043	0.453743	0.356393	18;1-1-2;2-2-28;	0	0	0	0	0	0	0	0	0	0	0	0	0	0	0	0	0	1	0	0	0	0	0	0	0	0	0	0	0	0	0	0
10	phorate	S OX	S	phorate 2 S	16	nonsom	-0.013326	-0.306567	0.11668	23.36	16.0133	16.3066	15.8833	0.293241	0.130006	0.211624	10;1-1-1;1-1-12;2-2-8;2-2-10;	0	0	0	0	0	0	0	0	0	1	0	0	0	0	0	0	0	0	0	0	0	0	0	0	0	0	0	0	0	0	0	1
				phorate 5 S	16	nonsom	-0.378649	-0.581321	-0.124939	34.96	16.3786	16.5813	16.1249	0.202672	0.25371	0.228191	10;1-1-12;2-2-8;2-1-10;	0	0	0	0	0	0	0	0	0	1	0	0	0	0	0	0	0	0	0	0	0	0	0	0	0	0	0	0	0	0	0	0
				phorate 9 S	16	som	0.124004	-0.00648	0.431972	26.89	15.876	16.0065	15.568	0.130484	0.307968	0.219226	10;1-2-1;2-1-1;2-1-10;	0	0	0	0	0	0	0	0	0	1	0	0	0	0	0	0	0	0	0	0	0	0	0	0	0	0	0	0	0	0	0	2
11	Sulprofos	S OX	S	Sulprofos 3 S	16	nonsom	-0.022918	-0.189081	0.121304	24.83	16.0229	16.1891	15.8787	0.166163	0.144222	0.155193	10;1-1-1;1-1-12;2-1-1;2-2-8;2-1-10;	0	0	0	0	0	0	0	0	0	1	0	0	0	0	0	0	0	0	0	0	0	0	0	0	0	0	0	0	0	0	0	1
				Sulprofos 5 S	16	nonsom	-0.351276	-0.501124	-0.156168	35.33	16.3513	16.5011	16.1562	0.149848	0.195108	0.172478	10;1-1-12;2-2-8;2-1-10;	0	0	0	0	0	0	0	0	0	1	0	0	0	0	0	0	0	0	0	0	0	0	0	0	0	0	0	0	0	0	0	0
				Sulprofos 17 S	16	som	0.078193	-0.037081	0.354081	27.65	15.9218	16.0371	15.6459	0.115274	0.275888	0.195581	10;1-1-1;1-1-3;2-2-3;	0	0	0	0	0	0	0	0	0	1	0	0	0	0	0	0	0	0	0	0	0	0	0	0	0	0	0	0	0	0	0	1
12	Tamoxifen	N OX	N	Tamoxifen 26 N	7	som	-0.412804	-0.408711	-0.393509	5.41	7.4128	7.40871	7.39351	-0.004093	0.019295	0.007601	5;1-3-1;2-1-1;	0	0	0	0	1	0	0	0	0	0	0	0	0	0	0	0	0	0	0	0	0	0	0	0	0	0	0	0	0	0	0	3
13	Thiourea	S OX	NS	Thiourea 2 N	7	nonsom	-0.574272	-0.626814	-0.524214	13.2	7.57427	7.62681	7.52421	0.052542	0.050058	0.0513	28;1-1-2;2-1-18;2-1-28;	0	0	0	0	0	0	0	0	0	0	0	0	0	0	0	0	0	0	0	0	0	0	0	0	0	0	0	1	0	0	0	0
				Thiourea 3 N	7	nonsom	-0.574273	-0.626818	-0.524217	13.2	7.57427	7.62682	7.52422	0.052545	0.050056	0.0513005	28;1-1-2;2-1-18;2-1-28;	0	0	0	0	0	0	0	0	0	0	0	0	0	0	0	0	0	0	0	0	0	0	0	0	0	0	0	1	0	0	0	0
				Thiourea 4 S	16	som	-0.299851	-0.732713	0.375316	41.82	16.2999	16.7327	15.6247	0.432862	0.675167	0.554015	18;1-1-2;2-2-28;	0	0	0	0	0	0	0	0	0	0	0	0	0	0	0	0	0	1	0	0	0	0	0	0	0	0	0	0	0	0	0	0
14	trimethylamine	N OX	N	trimethylamine 1 N	7	som	-0.390244	-0.372499	-0.168022	6.4	7.39024	7.3725	7.16802	-0.017745	0.222222	0.102239	5;1-3-1;	0	0	0	0	1	0	0	0	0	0	0	0	0	0	0	0	0	0	0	0	0	0	0	0	0	0	0	0	0	0	0	3
15	Tyramine	N OX	N	Tyramine 9 N	7	som	-0.590579	-0.613618	-0.487141	14.82	7.59058	7.61362	7.48714	0.023039	0.103438	0.0632385	5;1-1-1;2-1-1;	0	0	0	0	1	0	0	0	0	0	0	0	0	0	0	0	0	0	0	0	0	0	0	0	0	0	0	0	0	0	0	1
16	benzydamine	N OX	N	benzydamine 3 N	7	nonsom	-0.43013	-0.4278	-0.379476	2.37	7.43013	7.4278	7.37948	-0.00233	0.050654	0.024162	11;1-1-1;1-1-3;1-1-11;2-4-3;	0	0	0	0	0	0	0	0	0	0	1	0	0	0	0	0	0	0	0	0	0	0	0	0	0	0	0	0	0	0	0	1
				benzydamine 7 N	7	nonsom	-0.374272	-0.441359	-0.329398	10.4	7.37427	7.44136	7.3294	0.067087	0.044874	0.0559805	11;1-1-3;1-1-11;2-1-1;2-2-3;2-1-8;	0	0	0	0	0	0	0	0	0	0	1	0	0	0	0	0	0	0	0	0	0	0	0	0	0	0	0	0	0	0	0	0
				benzydamine 21 N	7	som	-0.407445	-0.405487	-0.357927	5.77	7.40745	7.40549	7.35793	-0.001958	0.049518	0.02378	5;1-3-1;2-1-1;	0	0	0	0	1	0	0	0	0	0	0	0	0	0	0	0	0	0	0	0	0	0	0	0	0	0	0	0	0	0	0	3
17	Phenethylamine	N OX	N	Phenethylamine 1 N	7	som	-0.590125	-0.61349	-0.451081	14.78	7.59013	7.61349	7.45108	0.023365	0.139044	0.0812045	5;1-1-1;2-1-1;	0	0	0	0	1	0	0	0	0	0	0	0	0	0	0	0	0	0	0	0	0	0	0	0	0	0	0	0	0	0	0	1
18	1-Naphthylthiourea	S OX	NS	1-Naphthylthiourea 1 S	16	som	-0.284407	-0.425893	0.021372	37.28	16.2844	16.4259	15.9786	0.141486	0.305779	0.223632	18;1-1-2;2-2-28;	0	0	0	0	0	0	0	0	0	0	0	0	0	0	0	0	0	1	0	0	0	0	0	0	0	0	0	0	0	0	0	0
				1-Naphthylthiourea 2 N	7	nonsom	-0.610841	-0.591072	-0.587085	4.5	7.61084	7.59107	7.58709	-0.019769	0.023756	0.0019935	28;1-1-2;1-1-3;2-2-3;2-1-18;2-1-28;	0	0	0	0	0	0	0	0	0	0	0	0	0	0	0	0	0	0	0	0	0	0	0	0	0	0	0	1	0	0	0	0
				1-Naphthylthiourea 3 N	7	nonsom	-0.587746	-0.608129	-0.566069	13.28	7.58775	7.60813	7.56607	0.020383	0.021677	0.02103	28;1-1-2;2-1-18;2-1-28;	0	0	0	0	0	0	0	0	0	0	0	0	0	0	0	0	0	0	0	0	0	0	0	0	0	0	0	1	0	0	0	0
19	ABT-418	N OX	N	ABT-418 2 N	7	som	-0.407734	-0.393601	-0.218559	6.92	7.40773	7.3936	7.21856	-0.014133	0.189175	0.087521	5;1-3-1;2-2-1;2-1-3;	0	0	0	0	1	0	0	0	0	0	0	0	0	0	0	0	0	0	0	0	0	0	0	0	0	0	0	0	0	0	0	3
				ABT-418 3 N	7	nonsom	-0.218336	-0.365853	-0.15215	18.58	7.21834	7.36585	7.15215	0.147517	0.066186	0.106851	11;1-1-3;1-1-9;2-1-1;2-2-3;	0	0	0	0	0	0	0	0	0	0	1	0	0	0	0	0	0	0	0	0	0	0	0	0	0	0	0	0	0	0	0	0
20	Butyl_p-tolyl_sulfide	S OX	S	Butyl_p-tolyl_sulfide 1 S	16	som	0.070052	-0.117665	0.444457	25.48	15.9299	16.1177	15.5555	0.187717	0.374405	0.281061	10;1-1-1;1-1-3;2-1-1;2-2-3;	0	0	0	0	0	0	0	0	0	1	0	0	0	0	0	0	0	0	0	0	0	0	0	0	0	0	0	0	0	0	0	1
21	Cevimeline_sni-2011	N OX	NS	Cevimeline_sni-2011 1 S	16	nonsom	0.065774	-0.364928	0.240708	29.38	15.9342	16.3649	15.7593	0.430702	0.174934	0.302818	10;1-2-1;2-2-1;2-1-8;	0	0	0	0	0	0	0	0	0	1	0	0	0	0	0	0	0	0	0	0	0	0	0	0	0	0	0	0	0	0	0	2
				Cevimeline_sni-2011 3 N	7	som	-0.409655	-0.424301	-0.275846	7.24	7.40965	7.4243	7.27585	0.014646	0.133809	0.0742275	5;1-3-1;2-3-1;	0	0	0	0	1	0	0	0	0	0	0	0	0	0	0	0	0	0	0	0	0	0	0	0	0	0	0	0	0	0	0	3
22	d-Amphetamine	N OX	N	d-Amphetamine 1 N	7	som	-0.597484	-0.606524	-0.474948	12.63	7.59748	7.60652	7.47495	0.00904	0.122536	0.065788	5;1-1-1;2-2-1;	0	0	0	0	1	0	0	0	0	0	0	0	0	0	0	0	0	0	0	0	0	0	0	0	0	0	0	0	0	0	0	1
23	deacetyl_ketoconazole	N OX	N	deacetyl_ketoconazole 6 N	7	nonsom	-0.407137	-0.396065	-0.410682	1.52	7.40714	7.39607	7.41068	-0.011072	-0.003545	-0.0073085	11;1-1-1;1-2-3;2-1-1;2-1-3;2-1-11	0	0	0	0	0	0	0	0	0	0	1	0	0	0	0	0	0	0	0	0	0	0	0	0	0	0	0	0	0	0	0	1
				deacetyl_ketoconazole 7 N	7	nonsom	-0.525816	-0.529052	-0.452005	3.99	7.52582	7.52905	7.452	0.003236	0.073811	0.0385235	19;1-2-1;1-1-3;2-2-1;2-2-3;	0	0	0	0	0	0	0	0	0	0	0	0	0	0	0	0	0	0	1	0	0	0	0	0	0	0	0	0	0	0	0	2
				deacetyl_ketoconazole 8 N	7	som	-0.502467	-0.501937	-0.500078	8.94	7.50247	7.50194	7.50008	-0.00053	0.002389	0.0009295	5;1-2-1;2-2-1;	0	0	0	0	1	0	0	0	0	0	0	0	0	0	0	0	0	0	0	0	0	0	0	0	0	0	0	0	0	0	0	2
				deacetyl_ketoconazole 9 N	7	nonsom	-0.456422	-0.476588	-0.430705	17.85	7.45642	7.47659	7.4307	0.020166	0.025717	0.0229415	11;1-2-3;2-1-3;2-1-11;	0	0	0	0	0	0	0	0	0	0	1	0	0	0	0	0	0	0	0	0	0	0	0	0	0	0	0	0	0	0	0	0
24	Itopride	N OX	N	Itopride 5 N	7	som	-0.413201	-0.409186	-0.371427	5.63	7.4132	7.40919	7.37143	-0.004015	0.041774	0.0188795	5;1-3-1;2-1-1;	0	0	0	0	1	0	0	0	0	0	0	0	0	0	0	0	0	0	0	0	0	0	0	0	0	0	0	0	0	0	0	3
				Itopride 6 N	7	nonsom	-0.554013	-0.557432	-0.550443	4.05	7.55401	7.55743	7.55044	0.003419	0.00357	0.0034945	28;1-1-1;1-1-2;2-2-3;2-1-9;	0	0	0	0	0	0	0	0	0	0	0	0	0	0	0	0	0	0	0	0	0	0	0	0	0	0	0	1	0	0	0	1
25	K-11777_K-77	N OX	NS	K-11777_K-77 1 S	16	nonsom	1.12208	1.06453	1.12793	3.58	14.8779	14.9355	14.8721	0.05755	0.005844	0.031697	30;1-1-2;1-1-3;1-2-9;2-1-2;2-2-3;	0	0	0	0	0	0	0	0	0	0	0	0	0	0	0	0	0	0	0	0	0	0	0	0	0	0	0	0	0	1	0	0
				K-11777_K-77 6 N	7	nonsom	-0.504253	-0.506832	-0.497725	2.87	7.50425	7.50683	7.49772	0.002579	0.006528	0.0045535	28;1-2-1;1-1-2;2-2-1;2-1-9;2-1-28;	0	0	0	0	0	0	0	0	0	0	0	0	0	0	0	0	0	0	0	0	0	0	0	0	0	0	0	1	0	0	0	2
				K-11777_K-77 7 N	7	som	-0.42083	-0.419154	-0.373222	5.57	7.42083	7.41915	7.37322	-0.001676	0.047608	0.022966	5;1-3-1;2-2-1;	0	0	0	0	1	0	0	0	0	0	0	0	0	0	0	0	0	0	0	0	0	0	0	0	0	0	0	0	0	0	0	3
				K-11777_K-77 8 N	7	nonsom	-0.61015	-0.599992	-0.599596	2.12	7.61015	7.59999	7.5996	-0.010158	0.010554	0.000198	28;1-1-1;1-1-2;2-1-1;2-1-2;2-1-9;2-1-28;	0	0	0	0	0	0	0	0	0	0	0	0	0	0	0	0	0	0	0	0	0	0	0	0	0	0	0	1	0	0	0	1
				K-11777_K-77 9 N	7	nonsom	-0.527993	-0.518644	-0.521547	3.91	7.52799	7.51864	7.52155	-0.009349	0.006446	-0.0014515	28;1-1-1;1-1-2;2-2-1;2-1-2;2-1-9;	0	0	0	0	0	0	0	0	0	0	0	0	0	0	0	0	0	0	0	0	0	0	0	0	0	0	0	1	0	0	0	1
26	Methamphetamine	N OX	N	Methamphetamine 1 N	7	som	-0.497542	-0.496809	-0.337877	7.91	7.49754	7.49681	7.33788	-0.000733	0.159665	0.079466	5;1-2-1;2-2-1;	0	0	0	0	1	0	0	0	0	0	0	0	0	0	0	0	0	0	0	0	0	0	0	0	0	0	0	0	0	0	0	2
27	Methiocarb	S OX	NS	Methiocarb 1 S	16	som	0.078804	-0.014776	0.321611	22.5	15.9212	16.0148	15.6784	0.09358	0.242807	0.168194	10;1-1-1;1-1-3;2-2-3;	0	0	0	0	0	0	0	0	0	1	0	0	0	0	0	0	0	0	0	0	0	0	0	0	0	0	0	0	0	0	0	1
				Methiocarb 4 N	7	nonsom	-0.543259	-0.546387	-0.511668	7.15	7.54326	7.54639	7.51167	0.003128	0.031591	0.0173595	28;1-1-1;1-1-2;2-1-8;2-1-9;	0	0	0	0	0	0	0	0	0	0	0	0	0	0	0	0	0	0	0	0	0	0	0	0	0	0	0	1	0	0	0	1
28	Olopatadine	N OX	N	Olopatadine 4 N	7	som	-0.408311	-0.402037	-0.355993	5.67	7.40831	7.40204	7.35599	-0.006274	0.052318	0.023022	5;1-3-1;2-1-1;	0	0	0	0	1	0	0	0	0	0	0	0	0	0	0	0	0	0	0	0	0	0	0	0	0	0	0	0	0	0	0	3
29	S-16020-2	N OX	N	S-16020-2 3 N	7	nonsom	-0.671701	-0.665859	-0.638919	3.46	7.6717	7.66586	7.63892	-0.005842	0.032782	0.01347	11;1-1-1;1-2-3;2-4-3;	0	0	0	0	0	0	0	0	0	0	1	0	0	0	0	0	0	0	0	0	0	0	0	0	0	0	0	0	0	0	0	1
				S-16020-2 4 N	7	nonsom	-0.565897	-0.5956	-0.546367	10.62	7.5659	7.5956	7.54637	0.029703	0.01953	0.0246165	11;1-2-3;2-1-2;2-2-3;	0	0	0	0	0	0	0	0	0	0	1	0	0	0	0	0	0	0	0	0	0	0	0	0	0	0	0	0	0	0	0	0
				S-16020-2 5 N	7	nonsom	-0.543436	-0.552455	-0.537577	5.35	7.54344	7.55246	7.53758	0.009019	0.005859	0.007439	28;1-1-1;1-1-2;2-1-1;2-1-3;2-1-9;	0	0	0	0	0	0	0	0	0	0	0	0	0	0	0	0	0	0	0	0	0	0	0	0	0	0	0	1	0	0	0	1
				S-16020-2 6 N	7	som	-0.410372	-0.410309	-0.373633	5.66	7.41037	7.41031	7.37363	-6.3e-05	0.036739	0.018338	5;1-3-1;2-1-1;	0	0	0	0	1	0	0	0	0	0	0	0	0	0	0	0	0	0	0	0	0	0	0	0	0	0	0	0	0	0	0	3
30	S-Methyl_N_N-diethyldithiocarbamate	S OX	NS	S-Methyl_N_N-diethyldithiocarbamate 1 S	16	nonsom	0.142088	-0.024086	0.3184	21.87	15.8579	16.0241	15.6816	0.166174	0.176312	0.171243	10;1-1-1;1-1-2;2-1-18;2-1-28;	0	0	0	0	0	0	0	0	0	1	0	0	0	0	0	0	0	0	0	0	0	0	0	0	0	0	0	0	0	0	0	1
				S-Methyl_N_N-diethyldithiocarbamate 2 S	16	som	-0.258489	-0.588324	0.296621	32.36	16.2585	16.5883	15.7034	0.329835	0.55511	0.442473	18;1-1-2;2-1-10;2-1-28;	0	0	0	0	0	0	0	0	0	0	0	0	0	0	0	0	0	1	0	0	0	0	0	0	0	0	0	0	0	0	0	0
				S-Methyl_N_N-diethyldithiocarbamate 3 N	7	nonsom	-0.345584	-0.372899	-0.309897	1.71	7.34558	7.3729	7.3099	0.027315	0.035687	0.031501	28;1-2-1;1-1-2;2-2-1;2-1-10;2-1-18;	0	0	0	0	0	0	0	0	0	0	0	0	0	0	0	0	0	0	0	0	0	0	0	0	0	0	0	1	0	0	0	2
31	S-methyl-esonarimod	S OX	S	S-methyl-esonarimod 1 S	16	som	0.119903	0.05923	0.36417	23.18	15.8801	15.9408	15.6358	0.060673	0.244267	0.15247	10;1-1-1;1-1-2;2-2-1;2-1-9;	0	0	0	0	0	0	0	0	0	1	0	0	0	0	0	0	0	0	0	0	0	0	0	0	0	0	0	0	0	0	0	1
32	Sulindac_sulfide	S OX	S	Sulindac_sulfide 1 S	16	som	0.147332	0.073686	0.303907	28.03	15.8527	15.9263	15.6961	0.073646	0.156575	0.115111	10;1-2-1;2-2-2;	0	0	0	0	0	0	0	0	0	1	0	0	0	0	0	0	0	0	0	0	0	0	0	0	0	0	0	0	0	0	0	2
33	Tazarotenic_acid	S OX	NS	Tazarotenic_acid 1 S	16	som	0.137308	0.064509	0.353649	27.37	15.8627	15.9355	15.6464	0.072799	0.216341	0.14457	10;1-1-1;1-1-3;2-1-1;2-2-3;	0	0	0	0	0	0	0	0	0	1	0	0	0	0	0	0	0	0	0	0	0	0	0	0	0	0	0	0	0	0	0	1
				Tazarotenic_acid 4 N	7	nonsom	-0.480024	-0.517995	-0.459778	14.89	7.48002	7.51799	7.45978	0.037971	0.020246	0.0291085	11;1-2-3;2-2-3;2-1-4;	0	0	0	0	0	0	0	0	0	0	1	0	0	0	0	0	0	0	0	0	0	0	0	0	0	0	0	0	0	0	0	0
34	Thioacetanilide	S OX	NS	Thioacetanilide 1 S	16	som	-0.235933	-0.548519	0.341862	36.75	16.2359	16.5485	15.6581	0.312586	0.577795	0.44519	18;1-1-2;2-1-1;2-1-28;	0	0	0	0	0	0	0	0	0	0	0	0	0	0	0	0	0	1	0	0	0	0	0	0	0	0	0	0	0	0	0	0
				Thioacetanilide 2 N	7	nonsom	-0.565216	-0.564846	-0.541134	6.41	7.56522	7.56485	7.54113	-0.00037	0.024082	0.011856	28;1-1-2;1-1-3;2-1-1;2-2-3;2-1-18;	0	0	0	0	0	0	0	0	0	0	0	0	0	0	0	0	0	0	0	0	0	0	0	0	0	0	0	1	0	0	0	0
35	Thiobenzamide	S OX	NS	Thiobenzamide 1 S	16	som	-0.244365	-0.560441	0.301233	39.2	16.2444	16.5604	15.6988	0.316076	0.545598	0.430837	18;1-1-2;2-1-3;2-1-28;	0	0	0	0	0	0	0	0	0	0	0	0	0	0	0	0	0	1	0	0	0	0	0	0	0	0	0	0	0	0	0	0
				Thiobenzamide 2 N	7	nonsom	-0.550487	-0.596289	-0.515259	12.06	7.55049	7.59629	7.51526	0.045802	0.035228	0.040515	28;1-1-2;2-1-3;2-1-18;	0	0	0	0	0	0	0	0	0	0	0	0	0	0	0	0	0	0	0	0	0	0	0	0	0	0	0	1	0	0	0	0
36	Xanomeline	N OX	NS	Xanomeline 1 S	16	nonsom	0.506117	0.282837	0.692818	32.33	15.4939	15.7172	15.3072	0.22328	0.186701	0.204991	18;1-2-11;2-2-3;	0	0	0	0	0	0	0	0	0	0	0	0	0	0	0	0	0	1	0	0	0	0	0	0	0	0	0	0	0	0	0	0
				Xanomeline 3 N	7	som	-0.432266	-0.426917	-0.336089	5.42	7.43227	7.42692	7.33609	-0.005349	0.096177	0.045414	5;1-3-1;2-1-1;2-1-2;	0	0	0	0	1	0	0	0	0	0	0	0	0	0	0	0	0	0	0	0	0	0	0	0	0	0	0	0	0	0	0	3
				Xanomeline 4 N	7	nonsom	-0.564086	-0.678332	-0.547368	13.09	7.56409	7.67833	7.54737	0.114246	0.016718	0.065482	11;1-1-3;1-1-18;2-1-2;2-1-3;2-1-11;	0	0	0	0	0	0	0	0	0	0	1	0	0	0	0	0	0	0	0	0	0	0	0	0	0	0	0	0	0	0	0	0
				Xanomeline 5 N	7	nonsom	-0.563847	-0.647041	-0.526639	13.57	7.56385	7.64704	7.52664	0.083194	0.037208	0.060201	11;1-1-3;1-1-18;2-1-3;2-1-8;2-1-11;	0	0	0	0	0	0	0	0	0	0	1	0	0	0	0	0	0	0	0	0	0	0	0	0	0	0	0	0	0	0	0	0
37	diphenhydramine	N OX	N	diphenhydramine 2 N	7	som	-0.411654	-0.408454	-0.311772	5.57	7.41165	7.40845	7.31177	-0.0032	0.099882	0.048341	5;1-3-1;2-1-1;	0	0	0	0	1	0	0	0	0	0	0	0	0	0	0	0	0	0	0	0	0	0	0	0	0	0	0	0	0	0	0	3
38	AH-262_36084007	N OX	N	AH-262_36084007 3 N	7	som	-0.391378	-0.376547	-0.301397	2.77	7.39138	7.37655	7.3014	-0.014831	0.089981	0.037575	5;1-3-1;2-3-1;	0	0	0	0	1	0	0	0	0	0	0	0	0	0	0	0	0	0	0	0	0	0	0	0	0	0	0	0	0	0	0	3
				AH-262_36084007 8 N	7	nonsom	-0.451254	-0.524857	-0.406627	9.15	7.45125	7.52486	7.40663	0.073603	0.044627	0.059115	6;1-1-1;1-1-2;2-2-1;2-1-19;	0	0	0	0	0	1	0	0	0	0	0	0	0	0	0	0	0	0	0	0	0	0	0	0	0	0	0	0	0	0	0	1
				AH-262_36084007 19 N	7	nonsom	-0.633645	-0.623254	-0.597123	3.83	7.63364	7.62325	7.59712	-0.010391	0.036522	0.0130655	19;1-1-2;1-1-3;2-1-1;2-2-3;2-1-6;	0	0	0	0	0	0	0	0	0	0	0	0	0	0	0	0	0	0	1	0	0	0	0	0	0	0	0	0	0	0	0	0
39	alvameline	NO REACTION	N	alvameline 1 N	7	nonsom	-0.433233	-0.42659	-0.300189	5.58	7.43323	7.42659	7.30019	-0.006643	0.133044	0.0632005	5;1-3-1;2-1-1;2-1-2;	0	0	0	0	1	0	0	0	0	0	0	0	0	0	0	0	0	0	0	0	0	0	0	0	0	0	0	0	0	0	0	3
				alvameline 2 N	7	nonsom	-0.062631	-0.09242	-0.047371	3.29	7.06263	7.09242	7.04737	0.029789	0.01526	0.0225245	11;1-1-1;1-2-11;2-1-1;2-1-3;2-1-11;	0	0	0	0	0	0	0	0	0	0	1	0	0	0	0	0	0	0	0	0	0	0	0	0	0	0	0	0	0	0	0	1
				alvameline 3 N	7	nonsom	-0.366341	-0.491075	-0.32097	13.57	7.36634	7.49108	7.32097	0.124734	0.045371	0.0850525	11;1-1-3;1-1-11;2-1-1;2-1-2;2-2-11;	0	0	0	0	0	0	0	0	0	0	1	0	0	0	0	0	0	0	0	0	0	0	0	0	0	0	0	0	0	0	0	0
				alvameline 4 N	7	nonsom	-0.382514	-0.438304	-0.352012	15.04	7.38251	7.4383	7.35201	0.05579	0.030502	0.043146	11;1-1-3;1-1-11;2-1-2;2-2-11;	0	0	0	0	0	0	0	0	0	0	1	0	0	0	0	0	0	0	0	0	0	0	0	0	0	0	0	0	0	0	0	0
				alvameline 5 N	7	nonsom	-0.053113	-0.163638	0.004945	18.17	7.05311	7.16364	6.99505	0.110525	0.058058	0.0842915	11;1-2-11;2-1-1;2-1-3;2-1-11;	0	0	0	0	0	0	0	0	0	0	1	0	0	0	0	0	0	0	0	0	0	0	0	0	0	0	0	0	0	0	0	0
40	AN-465_42886206	NS OX	NS	AN-465_42886206 2 N	7	nonsom	-0.510283	-0.485828	-0.490827	2.55	7.51028	7.48583	7.49083	-0.024455	0.019456	-0.0024995	5;1-2-1;2-1-1;2-1-3;	0	0	0	0	1	0	0	0	0	0	0	0	0	0	0	0	0	0	0	0	0	0	0	0	0	0	0	0	0	0	0	2
				AN-465_42886206 17 N	7	som	-0.438088	-0.41328	-0.365094	0.65	7.43809	7.41328	7.36509	-0.024808	0.072994	0.024093	5;1-3-1;2-4-1;	0	0	0	0	1	0	0	0	0	0	0	0	0	0	0	0	0	0	0	0	0	0	0	0	0	0	0	0	0	0	0	3
				AN-465_42886206 10 S	16	som	0.127692	0.006736	0.297532	28.08	15.8723	15.9933	15.7025	0.120956	0.16984	0.145398	10;1-1-1;1-1-3;2-2-3;	0	0	0	0	0	0	0	0	0	1	0	0	0	0	0	0	0	0	0	0	0	0	0	0	0	0	0	0	0	0	0	1
41	AN-465_42886238	NS OX	NS	AN-465_42886238 2 N	7	som	-0.502249	-0.507153	-0.451521	8.04	7.50225	7.50715	7.45152	0.004904	0.050728	0.027816	5;1-2-1;2-1-1;2-1-3;	0	0	0	0	1	0	0	0	0	0	0	0	0	0	0	0	0	0	0	0	0	0	0	0	0	0	0	0	0	0	0	2
				AN-465_42886238 5 N	7	nonsom	-0.408648	-0.377359	-0.341586	1.04	7.40865	7.37736	7.34159	-0.031289	0.067062	0.0178865	5;1-3-1;2-3-1;	0	0	0	0	1	0	0	0	0	0	0	0	0	0	0	0	0	0	0	0	0	0	0	0	0	0	0	0	0	0	0	3
				AN-465_42886238 18 S	16	som	0.127542	0.024928	0.278829	28.14	15.8725	15.9751	15.7212	0.102614	0.151287	0.126951	10;1-1-1;1-1-3;2-2-3;	0	0	0	0	0	0	0	0	0	1	0	0	0	0	0	0	0	0	0	0	0	0	0	0	0	0	0	0	0	0	0	1
42	AN-465_42886418	N OX	N	AN-465_42886418 2 N	7	nonsom	0.241553	-0.49432	-0.428747	4.05	6.75845	7.49432	7.42875	0.735873	-0.6703	0.0327865	5;1-2-1;2-2-1;2-1-3;	0	0	0	0	1	0	0	0	0	0	0	0	0	0	0	0	0	0	0	0	0	0	0	0	0	0	0	0	0	0	0	2
				AN-465_42886418 13 N	7	som	-0.40729	-0.41881	-0.289271	7.15	7.40729	7.41881	7.28927	0.01152	0.118019	0.0647695	5;1-3-1;2-3-1;	0	0	0	0	1	0	0	0	0	0	0	0	0	0	0	0	0	0	0	0	0	0	0	0	0	0	0	0	0	0	0	3
43	AN-465_42886511	S OX	NS	AN-465_42886511 2 N	7	nonsom	-0.489135	-0.500196	-0.43947	8.25	7.48914	7.5002	7.43947	0.011061	0.049665	0.030363	5;1-2-1;2-2-3;	0	0	0	0	1	0	0	0	0	0	0	0	0	0	0	0	0	0	0	0	0	0	0	0	0	0	0	0	0	0	0	2
				AN-465_42886511 10 S	16	som	0.132646	0.05557	0.335189	27.89	15.8674	15.9444	15.6648	0.077076	0.202543	0.13981	10;1-1-1;1-1-3;2-2-3;	0	0	0	0	0	0	0	0	0	1	0	0	0	0	0	0	0	0	0	0	0	0	0	0	0	0	0	0	0	0	0	1
				AN-465_42886511 17 S	16	nonsom	0.218524	0.078347	0.317838	30.01	15.7815	15.9217	15.6822	0.140177	0.099314	0.119745	18;1-2-3;2-1-1;2-2-3;	0	0	0	0	0	0	0	0	0	0	0	0	0	0	0	0	0	1	0	0	0	0	0	0	0	0	0	0	0	0	0	0
44	AN-465_42889117	NS OX	NS	AN-465_42889117 2 N	7	nonsom	-0.52167	-0.505367	-0.48699	3.53	7.52167	7.50537	7.48699	-0.016303	0.03468	0.0091885	5;1-2-1;2-1-1;2-1-3;	0	0	0	0	1	0	0	0	0	0	0	0	0	0	0	0	0	0	0	0	0	0	0	0	0	0	0	0	0	0	0	2
				AN-465_42889117 6 N	7	som	-0.435432	-0.419737	-0.399941	1.4	7.43543	7.41974	7.39994	-0.015695	0.035491	0.009898	5;1-3-1;2-3-1;	0	0	0	0	1	0	0	0	0	0	0	0	0	0	0	0	0	0	0	0	0	0	0	0	0	0	0	0	0	0	0	3
				AN-465_42889117 19 S	16	som	0.12799	0.027199	0.326609	27.96	15.872	15.9728	15.6734	0.100791	0.198619	0.149705	10;1-1-1;1-1-3;2-2-3;	0	0	0	0	0	0	0	0	0	1	0	0	0	0	0	0	0	0	0	0	0	0	0	0	0	0	0	0	0	0	0	1
45	AN-465_43384061	NS OX	NS	AN-465_43384061 2 S	16	som	0.129926	-0.487461	0.332294	28.11	15.8701	16.4875	15.6677	0.617387	0.202368	0.409877	10;1-1-1;1-1-3;2-2-3;	0	0	0	0	0	0	0	0	0	1	0	0	0	0	0	0	0	0	0	0	0	0	0	0	0	0	0	0	0	0	0	1
				AN-465_43384061 10 N	7	som	-0.508927	-0.487302	-0.477655	4.85	7.50893	7.4873	7.47766	-0.021625	0.031272	0.0048235	5;1-2-1;2-1-1;2-1-3;	0	0	0	0	1	0	0	0	0	0	0	0	0	0	0	0	0	0	0	0	0	0	0	0	0	0	0	0	0	0	0	2
				AN-465_43384061 15 N	7	nonsom	-0.487461	-0.492231	-0.424033	9.86	7.48746	7.49223	7.42403	0.00477	0.063428	0.034099	5;1-2-1;2-2-1;	0	0	0	0	1	0	0	0	0	0	0	0	0	0	0	0	0	0	0	0	0	0	0	0	0	0	0	0	0	0	0	2
46	arecoline	N OX	N	arecoline 3 N	7	som	-0.432216	-0.423541	-0.231415	5.62	7.43222	7.42354	7.23142	-0.008675	0.200801	0.096063	5;1-3-1;2-1-1;2-1-2;	0	0	0	0	1	0	0	0	0	0	0	0	0	0	0	0	0	0	0	0	0	0	0	0	0	0	0	0	0	0	0	3
47	bepridil	NO REACTION	N	bepridil 2 N	7	nonsom	-0.468904	-0.470608	-0.357462	4.64	7.4689	7.47061	7.35746	0.001704	0.111442	0.056573	5;1-3-1;2-4-1;	0	0	0	0	1	0	0	0	0	0	0	0	0	0	0	0	0	0	0	0	0	0	0	0	0	0	0	0	0	0	0	3
				bepridil 3 N	7	nonsom	-0.500704	-0.497181	-0.449831	1.38	7.5007	7.49718	7.44983	-0.003523	0.050873	0.023675	19;1-2-1;1-1-3;2-1-1;2-3-3;	0	0	0	0	0	0	0	0	0	0	0	0	0	0	0	0	0	0	1	0	0	0	0	0	0	0	0	0	0	0	0	2
48	BPEA	N OX	N	BPEA 7 N	7	nonsom	-0.521357	-0.508865	-0.429102	1.32	7.52136	7.50887	7.4291	-0.012492	0.092255	0.0398815	19;1-2-1;1-1-3;2-1-1;2-3-3;	0	0	0	0	0	0	0	0	0	0	0	0	0	0	0	0	0	0	1	0	0	0	0	0	0	0	0	0	0	0	0	2
				BPEA 17 N	7	som	-0.404336	-0.396457	-0.368772	5.17	7.40434	7.39646	7.36877	-0.007879	0.035564	0.0138425	5;1-3-1;2-3-1;	0	0	0	0	1	0	0	0	0	0	0	0	0	0	0	0	0	0	0	0	0	0	0	0	0	0	0	0	0	0	0	3
49	cimetidine	S OX	NS	cimetidine 2 N	7	nonsom	-0.449371	-0.496362	-0.373702	12.6	7.44937	7.49636	7.3737	0.046991	0.075669	0.06133	19;1-1-1;1-1-33;2-2-19;	0	0	0	0	0	0	0	0	0	0	0	0	0	0	0	0	0	0	1	0	0	0	0	0	0	0	0	0	0	0	0	1
				cimetidine 4 N	7	nonsom	-0.575445	-0.579784	-0.543384	6.76	7.57545	7.57978	7.54338	0.004339	0.032061	0.0182	19;1-1-1;1-1-33;2-1-1;2-2-19;	0	0	0	0	0	0	0	0	0	0	0	0	0	0	0	0	0	0	1	0	0	0	0	0	0	0	0	0	0	0	0	1
				cimetidine 7 S	16	som	0.092766	-0.029202	0.246316	24.72	15.9072	16.0292	15.7537	0.121968	0.15355	0.137759	10;1-2-1;2-1-1;2-1-3;	0	0	0	0	0	0	0	0	0	1	0	0	0	0	0	0	0	0	0	0	0	0	0	0	0	0	0	0	0	0	0	2
				cimetidine 12 N	7	nonsom	-0.528536	-0.546921	-0.51797	7.9	7.52854	7.54692	7.51797	0.018385	0.010566	0.0144755	11;1-2-3;2-1-1;2-1-3;2-1-11;	0	0	0	0	0	0	0	0	0	0	1	0	0	0	0	0	0	0	0	0	0	0	0	0	0	0	0	0	0	0	0	0
				cimetidine 14 N	7	nonsom	-0.458927	-0.487192	-0.431204	16.05	7.45893	7.48719	7.4312	0.028265	0.027723	0.027994	11;1-2-3;2-1-1;2-1-3;2-1-11;	0	0	0	0	0	0	0	0	0	0	1	0	0	0	0	0	0	0	0	0	0	0	0	0	0	0	0	0	0	0	0	0
				cimetidine 15 N	7	nonsom	-0.617347	-0.594955	-0.596233	5.6	7.61735	7.59495	7.59623	-0.022392	0.021114	-0.000639	19;1-1-4;1-1-33;2-1-7;2-2-19;	0	0	0	0	0	0	0	0	0	0	0	0	0	0	0	0	0	0	1	0	0	0	0	0	0	0	0	0	0	0	0	0
				cimetidine 17 N	7	nonsom	-0.448944	-0.510287	-0.384485	30.47	7.44894	7.51029	7.38448	0.061343	0.064459	0.062901	7;1-1-4;2-1-19;	0	0	0	0	0	0	1	0	0	0	0	0	0	0	0	0	0	0	0	0	0	0	0	0	0	0	0	0	0	0	0	0
50	cyamemazine	NO REACTION	NS	cyamemazine 1 S	16	nonsom	0.191078	0.060489	0.370012	26.64	15.8089	15.9395	15.63	0.130589	0.178934	0.154761	10;1-2-3;2-4-3;	0	0	0	0	0	0	0	0	0	1	0	0	0	0	0	0	0	0	0	0	0	0	0	0	0	0	0	0	0	0	0	0
				cyamemazine 2 N	7	nonsom	-0.617648	-0.610619	-0.56671	1.87	7.61765	7.61062	7.56671	-0.007029	0.050938	0.0219545	19;1-1-1;1-2-3;2-1-1;2-4-3;	0	0	0	0	0	0	0	0	0	0	0	0	0	0	0	0	0	0	1	0	0	0	0	0	0	0	0	0	0	0	0	1
				cyamemazine 3 N	7	nonsom	-0.409645	-0.403603	-0.390759	3.64	7.40965	7.4036	7.39076	-0.006042	0.018886	0.006422	5;1-3-1;2-1-1;	0	0	0	0	1	0	0	0	0	0	0	0	0	0	0	0	0	0	0	0	0	0	0	0	0	0	0	0	0	0	0	3
				cyamemazine 4 N	7	nonsom	-0.482024	-0.576153	-0.429767	30.47	7.48202	7.57615	7.42977	0.094129	0.052257	0.073193	7;1-1-4;2-1-3;	0	0	0	0	0	0	1	0	0	0	0	0	0	0	0	0	0	0	0	0	0	0	0	0	0	0	0	0	0	0	0	0
51	dapsone	N OX	NS	dapsone 1 N	7	som	-0.655458	-0.670933	-0.586521	13.68	7.65546	7.67093	7.58652	0.015475	0.068937	0.042206	19;1-1-3;2-2-3;	0	0	0	0	0	0	0	0	0	0	0	0	0	0	0	0	0	0	1	0	0	0	0	0	0	0	0	0	0	0	0	0
				dapsone 15 N	7	som	-0.655597	-0.671047	-0.586678	13.5	7.6556	7.67105	7.58668	0.01545	0.068919	0.0421845	19;1-1-3;2-2-3;	0	0	0	0	0	0	0	0	0	0	0	0	0	0	0	0	0	0	1	0	0	0	0	0	0	0	0	0	0	0	0	0
				dapsone 8 S	16	nonsom	1.12282	1.09814	1.1508	3.52	14.8772	14.9019	14.8492	0.02468	0.027972	0.026326	30;1-2-3;1-2-9;2-4-3;	0	0	0	0	0	0	0	0	0	0	0	0	0	0	0	0	0	0	0	0	0	0	0	0	0	0	0	0	0	1	0	0
52	sulfamethoxazole	N OX	NS	sulfamethoxazole 5 N	7	nonsom	-0.72531	-0.722224	-0.691111	7.07	7.72531	7.72222	7.69111	-0.003086	0.034199	0.0155565	19;1-1-3;1-1-30;2-2-3;2-2-9;2-1-11;	0	0	0	0	0	0	0	0	0	0	0	0	0	0	0	0	0	0	1	0	0	0	0	0	0	0	0	0	0	0	0	0
				sulfamethoxazole 13 N	7	som	-0.655904	-0.671983	-0.560297	13.74	7.6559	7.67198	7.5603	0.016079	0.095607	0.055843	19;1-1-3;2-2-3;	0	0	0	0	0	0	0	0	0	0	0	0	0	0	0	0	0	0	1	0	0	0	0	0	0	0	0	0	0	0	0	0
				sulfamethoxazole 16 N	7	nonsom	-0.249227	-0.295042	-0.217984	12.24	7.24923	7.29504	7.21798	0.045815	0.031243	0.038529	11;1-1-3;1-1-9;2-2-3;2-1-19;	0	0	0	0	0	0	0	0	0	0	1	0	0	0	0	0	0	0	0	0	0	0	0	0	0	0	0	0	0	0	0	0
				sulfamethoxazole 6 S	16	nonsom	1.21865	1.18859	1.2499	3.85	14.7813	14.8114	14.7501	0.030068	0.031247	0.0306575	30;1-1-3;1-2-9;1-1-19;2-3-3;	0	0	0	0	0	0	0	0	0	0	0	0	0	0	0	0	0	0	0	0	0	0	0	0	0	0	0	0	0	1	0	0
53	Tetrahydroisoquinoline	N OX	N	Tetrahydroisoquinoline 1 N	7	som	-0.502177	-0.499915	-0.376608	8.92	7.50218	7.49991	7.37661	-0.002262	0.125569	0.0616535	5;1-2-1;2-1-1;2-1-3;	0	0	0	0	1	0	0	0	0	0	0	0	0	0	0	0	0	0	0	0	0	0	0	0	0	0	0	0	0	0	0	2
54	voriconazole	N OX	N	voriconazole 5 N	7	nonsom	-0.449499	-0.521938	-0.426512	11.84	7.4495	7.52194	7.42651	0.072439	0.022987	0.047713	11;1-2-3;2-1-1;2-1-3;2-1-11;	0	0	0	0	0	0	0	0	0	0	1	0	0	0	0	0	0	0	0	0	0	0	0	0	0	0	0	0	0	0	0	0
				voriconazole 7 N	7	som	-0.399924	-0.493973	-0.357552	16.48	7.39992	7.49397	7.35755	0.094049	0.042372	0.0682105	11;1-2-3;2-1-3;2-1-11;	0	0	0	0	0	0	0	0	0	0	1	0	0	0	0	0	0	0	0	0	0	0	0	0	0	0	0	0	0	0	0	0
				voriconazole 14 N	7	nonsom	-0.277362	-0.272284	-0.279744	2.34	7.27736	7.27228	7.27974	-0.005078	-0.002382	-0.00373	11;1-1-1;1-1-3;1-1-11;2-1-1;2-1-3;2-1-11;	0	0	0	0	0	0	0	0	0	0	1	0	0	0	0	0	0	0	0	0	0	0	0	0	0	0	0	0	0	0	0	1
				voriconazole 16 N	7	nonsom	-0.459605	-0.481342	-0.419353	18.18	7.4596	7.48134	7.41935	0.021737	0.040252	0.0309945	11;1-2-3;2-2-11;	0	0	0	0	0	0	0	0	0	0	1	0	0	0	0	0	0	0	0	0	0	0	0	0	0	0	0	0	0	0	0	0
				voriconazole 18 N	7	nonsom	-0.262216	-0.267986	-0.194989	15.36	7.26222	7.26799	7.19499	0.00577	0.067227	0.0364985	11;1-1-3;1-1-11;2-1-1;2-1-3;2-1-11;	0	0	0	0	0	0	0	0	0	0	1	0	0	0	0	0	0	0	0	0	0	0	0	0	0	0	0	0	0	0	0	0
55	zotepine	N OX	NS	zotepine 2 S	16	nonsom	0.118927	-0.000602	0.245856	24.87	15.8811	16.0006	15.7541	0.119529	0.126929	0.123229	10;1-2-3;2-4-3;	0	0	0	0	0	0	0	0	0	1	0	0	0	0	0	0	0	0	0	0	0	0	0	0	0	0	0	0	0	0	0	0
				zotepine 4 N	7	som	-0.412709	-0.407667	-0.370441	5.43	7.41271	7.40767	7.37044	-0.005042	0.042268	0.018613	5;1-3-1;2-1-1;	0	0	0	0	1	0	0	0	0	0	0	0	0	0	0	0	0	0	0	0	0	0	0	0	0	0	0	0	0	0	0	3
56	Demeton_o	S OX	S	Demeton_o 5 S	16	nonsom	-0.426125	-0.552038	-0.145221	36.29	16.4261	16.552	16.1452	0.125913	0.280904	0.203409	10;1-1-12;2-3-8;	0	0	0	0	0	0	0	0	0	1	0	0	0	0	0	0	0	0	0	0	0	0	0	0	0	0	0	0	0	0	0	0
				Demeton_o 12 S	16	som	0.087189	-0.184837	0.398144	26.17	15.9128	16.1848	15.6019	0.272026	0.310955	0.291491	10;1-2-1;2-2-1;	0	0	0	0	0	0	0	0	0	1	0	0	0	0	0	0	0	0	0	0	0	0	0	0	0	0	0	0	0	0	0	2
57	Chlorpromazine	N OX	NS	Chlorpromazine 7 S	16	nonsom	0.168982	0.004431	0.343103	27.28	15.831	15.9956	15.6569	0.164551	0.174121	0.169336	10;1-2-3;2-4-3;	0	0	0	0	0	0	0	0	0	1	0	0	0	0	0	0	0	0	0	0	0	0	0	0	0	0	0	0	0	0	0	0
				Chlorpromazine 8 N	7	som	-0.595132	-0.589405	-0.549454	2.39	7.59513	7.58941	7.54945	-0.005727	0.045678	0.0199755	19;1-1-1;1-2-3;2-1-1;2-4-3;	0	0	0	0	0	0	0	0	0	0	0	0	0	0	0	0	0	0	1	0	0	0	0	0	0	0	0	0	0	0	0	1
				Chlorpromazine 19 N	7	nonsom	-0.408449	-0.406686	-0.375404	5.6	7.40845	7.40669	7.3754	-0.001763	0.033045	0.015641	5;1-3-1;2-1-1;	0	0	0	0	1	0	0	0	0	0	0	0	0	0	0	0	0	0	0	0	0	0	0	0	0	0	0	0	0	0	0	3
58	Imipramine	N OX	N	Imipramine 1 N	7	nonsom	-0.602551	-0.59822	-0.499306	1.05	7.60255	7.59822	7.49931	-0.004331	0.103245	0.049457	19;1-1-1;1-2-3;2-1-1;2-4-3;	0	0	0	0	0	0	0	0	0	0	0	0	0	0	0	0	0	0	1	0	0	0	0	0	0	0	0	0	0	0	0	1
				Imipramine 19 N	7	som	-0.408898	-0.404746	-0.372	5.74	7.4089	7.40475	7.372	-0.004152	0.036898	0.016373	5;1-3-1;2-1-1;	0	0	0	0	1	0	0	0	0	0	0	0	0	0	0	0	0	0	0	0	0	0	0	0	0	0	0	0	0	0	0	3
59	3PTZ	NO REACTION	NS	3PTZ 7 S	16	nonsom	0.174496	-0.594479	0.3419	27.24	15.8255	16.5945	15.6581	0.768975	0.167404	0.46819	10;1-2-3;2-4-3;	0	0	0	0	0	0	0	0	0	1	0	0	0	0	0	0	0	0	0	0	0	0	0	0	0	0	0	0	0	0	0	0
				3PTZ 10 N	7	nonsom	-0.598382	-0.594479	-0.549214	2.47	7.59838	7.59448	7.54921	-0.003903	0.049168	0.0226325	19;1-1-1;1-2-3;2-1-1;2-4-3;	0	0	0	0	0	0	0	0	0	0	0	0	0	0	0	0	0	0	1	0	0	0	0	0	0	0	0	0	0	0	0	1
				3PTZ 22 N	7	nonsom	-0.407543	-0.404521	-0.371936	5.71	7.40754	7.40452	7.37194	-0.003022	0.035607	0.0162925	5;1-3-1;2-1-1;	0	0	0	0	1	0	0	0	0	0	0	0	0	0	0	0	0	0	0	0	0	0	0	0	0	0	0	0	0	0	0	3
60	Ranitidine	NS OX	NS	Ranitidine 7 N	7	som	-0.394098	-0.379597	-0.333189	5.25	7.3941	7.3796	7.33319	-0.014501	0.060909	0.023204	5;1-3-1;2-1-3;	0	0	0	0	1	0	0	0	0	0	0	0	0	0	0	0	0	0	0	0	0	0	0	0	0	0	0	0	0	0	0	3
				Ranitidine 14 N	7	nonsom	-0.58228	-0.592551	-0.568829	5.4	7.58228	7.59255	7.56883	0.010271	0.013451	0.011861	5;1-2-1;2-2-1;2-1-5;	0	0	0	0	1	0	0	0	0	0	0	0	0	0	0	0	0	0	0	0	0	0	0	0	0	0	0	0	0	0	0	2
				Ranitidine 17 N	7	nonsom	-0.553165	-0.566901	-0.524801	5.83	7.55316	7.5669	7.5248	0.013736	0.028364	0.02105	5;1-2-1;2-1-1;2-1-5;	0	0	0	0	1	0	0	0	0	0	0	0	0	0	0	0	0	0	0	0	0	0	0	0	0	0	0	0	0	0	0	2
				Ranitidine 18 N	7	nonsom	0.406506	0.366974	0.404844	4.73	6.59349	6.63303	6.59516	0.039532	-0.001662	0.018935	19;1-1-1;1-2-9;2-1-1;	0	0	0	0	0	0	0	0	0	0	0	0	0	0	0	0	0	0	1	0	0	0	0	0	0	0	0	0	0	0	0	1
				Ranitidine 11 S	16	som	0.118897	0.068484	0.173214	26.43	15.8811	15.9315	15.8268	0.050413	0.054317	0.052365	10;1-2-1;2-1-1;2-1-3;	0	0	0	0	0	0	0	0	0	1	0	0	0	0	0	0	0	0	0	0	0	0	0	0	0	0	0	0	0	0	0	2
61	5PTZ	N OX	NS	5PTZ 7 S	16	nonsom	0.182927	0.032665	0.350527	26.59	15.8171	15.9673	15.6495	0.150262	0.1676	0.158931	10;1-2-3;2-4-3;	0	0	0	0	0	0	0	0	0	1	0	0	0	0	0	0	0	0	0	0	0	0	0	0	0	0	0	0	0	0	0	0
				5PTZ 10 N	7	nonsom	-0.616336	-0.606716	-0.571766	2.72	7.61634	7.60672	7.57177	-0.00962	0.04457	0.017475	19;1-1-1;1-2-3;2-1-1;2-4-3;	0	0	0	0	0	0	0	0	0	0	0	0	0	0	0	0	0	0	1	0	0	0	0	0	0	0	0	0	0	0	0	1
				5PTZ 36 N	7	som	-0.407744	-0.404483	-0.369181	5.55	7.40774	7.40448	7.36918	-0.003261	0.038563	0.017651	5;1-3-1;2-1-1;	0	0	0	0	1	0	0	0	0	0	0	0	0	0	0	0	0	0	0	0	0	0	0	0	0	0	0	0	0	0	0	3
62	8PTZ	N OX	NS	8PTZ 7 S	16	nonsom	0.1828	0.032739	0.338092	26.74	15.8172	15.9673	15.6619	0.150061	0.155292	0.152677	10;1-2-3;2-4-3;	0	0	0	0	0	0	0	0	0	1	0	0	0	0	0	0	0	0	0	0	0	0	0	0	0	0	0	0	0	0	0	0
				8PTZ 10 N	7	nonsom	-0.616228	-0.606756	-0.574817	2.75	7.61623	7.60676	7.57482	-0.009472	0.041411	0.0159695	19;1-1-1;1-2-3;2-1-1;2-4-3;	0	0	0	0	0	0	0	0	0	0	0	0	0	0	0	0	0	0	1	0	0	0	0	0	0	0	0	0	0	0	0	1
				8PTZ 46 N	7	som	-0.408349	-0.407255	-0.357428	5.6	7.40835	7.40726	7.35743	-0.001094	0.050921	0.0249135	5;1-3-1;2-1-1;	0	0	0	0	1	0	0	0	0	0	0	0	0	0	0	0	0	0	0	0	0	0	0	0	0	0	0	0	0	0	0	3
63	Caffeine	N OX	N	Caffeine 1 N	7	nonsom	-0.60727	-0.599665	-0.554024	3.33	7.60727	7.59966	7.55402	-0.007605	0.053246	0.0228205	11;1-1-1;1-2-3;2-1-3;2-1-9;2-2-11;	0	0	0	0	0	0	0	0	0	0	1	0	0	0	0	0	0	0	0	0	0	0	0	0	0	0	0	0	0	0	0	1
				Caffeine 3 N	7	som	-0.591339	-0.579866	-0.600062	3.46	7.59134	7.57987	7.60006	-0.011473	-0.008723	-0.010098	11;1-1-1;1-2-3;2-1-3;2-2-9;2-1-11;	0	0	0	0	0	0	0	0	0	0	1	0	0	0	0	0	0	0	0	0	0	0	0	0	0	0	0	0	0	0	0	1
				Caffeine 7 N	7	som	-0.51142	-0.519108	-0.509588	3.21	7.51142	7.51911	7.50959	0.007688	0.001832	0.00476	11;1-1-1;1-2-3;2-2-3;2-1-11;	0	0	0	0	0	0	0	0	0	0	1	0	0	0	0	0	0	0	0	0	0	0	0	0	0	0	0	0	0	0	0	1
				Caffeine 14 N	7	nonsom	-0.522093	-0.563778	-0.472529	14.79	7.52209	7.56378	7.47253	0.041685	0.049564	0.0456245	11;1-2-3;2-1-3;2-2-11;	0	0	0	0	0	0	0	0	0	0	1	0	0	0	0	0	0	0	0	0	0	0	0	0	0	0	0	0	0	0	0	0
64	Albendazole	S OX	NS	Albendazole 4 S	16	som	0.064368	-0.048515	0.280531	24.71	15.9356	16.0485	15.7195	0.112883	0.216163	0.164523	10;1-1-1;1-1-3;2-1-1;2-2-3;	0	0	0	0	0	0	0	0	0	1	0	0	0	0	0	0	0	0	0	0	0	0	0	0	0	0	0	0	0	0	0	1
				Albendazole 11 N	7	nonsom	-0.575379	-0.617872	-0.518147	16.57	7.57538	7.61787	7.51815	0.042493	0.057232	0.0498625	11;1-2-3;2-2-3;2-1-11;2-1-28;	0	0	0	0	0	0	0	0	0	0	1	0	0	0	0	0	0	0	0	0	0	0	0	0	0	0	0	0	0	0	0	0
				Albendazole 13 N	7	nonsom	-0.64935	-0.65963	-0.639618	7.98	7.64935	7.65963	7.63962	0.01028	0.009732	0.010006	11;1-2-3;2-2-3;2-1-11;2-1-28;	0	0	0	0	0	0	0	0	0	0	1	0	0	0	0	0	0	0	0	0	0	0	0	0	0	0	0	0	0	0	0	0
				Albendazole 14 N	7	nonsom	-0.642902	-0.627282	-0.622156	6.78	7.6429	7.62728	7.62216	-0.01562	0.020746	0.002563	28;1-1-2;1-1-3;2-1-8;2-1-9;2-2-11;	0	0	0	0	0	0	0	0	0	0	0	0	0	0	0	0	0	0	0	0	0	0	0	0	0	0	0	1	0	0	0	0
65	darexaban_positive	N OX	N	darexaban_positive 2 N	7	som	-0.439302	-0.357429	-0.441056	0.15	7.4393	7.35743	7.44106	-0.081873	-0.001754	-0.0418135	5;1-3-1;2-2-1;	0	0	0	0	1	0	0	0	0	0	0	0	0	0	0	0	0	0	0	0	0	0	0	0	0	0	0	0	0	0	0	3
				darexaban_positive 6 N	7	nonsom	-0.498459	-0.494854	-0.495555	2.82	7.49846	7.49485	7.49556	-0.003605	0.002904	-0.0003505	19;1-2-1;1-1-3;2-2-1;2-2-3;	0	0	0	0	0	0	0	0	0	0	0	0	0	0	0	0	0	0	1	0	0	0	0	0	0	0	0	0	0	0	0	2
				darexaban_positive 17 N	7	nonsom	-0.650346	-0.655045	-0.662866	3.34	7.65035	7.65505	7.66287	0.004699	-0.01252	-0.0039105	28;1-1-2;1-1-3;2-3-3;2-1-9;	0	0	0	0	0	0	0	0	0	0	0	0	0	0	0	0	0	0	0	0	0	0	0	0	0	0	0	1	0	0	0	0
				darexaban_positive 25 N	7	nonsom	-0.675419	-0.668182	-0.644511	4.73	7.67542	7.66818	7.64451	-0.007237	0.030908	0.0118355	28;1-1-2;1-1-3;2-3-3;2-1-9;	0	0	0	0	0	0	0	0	0	0	0	0	0	0	0	0	0	0	0	0	0	0	0	0	0	0	0	1	0	0	0	0
66	moclobemide	N OX	N	moclobemide 6 N	7	som	-0.451951	-0.430262	-0.375737	2	7.45195	7.43026	7.37574	-0.021689	0.076214	0.0272625	5;1-3-1;2-3-1;	0	0	0	0	1	0	0	0	0	0	0	0	0	0	0	0	0	0	0	0	0	0	0	0	0	0	0	0	0	0	0	3
				moclobemide 9 N	7	nonsom	-0.54861	-0.559898	-0.547763	5.67	7.54861	7.5599	7.54776	0.011288	0.000847	0.0060675	28;1-1-1;1-1-2;2-1-1;2-1-3;2-1-9;	0	0	0	0	0	0	0	0	0	0	0	0	0	0	0	0	0	0	0	0	0	0	0	0	0	0	0	1	0	0	0	1
67	MPTP	N OX	N	MPTP 4 N	7	som	-0.419634	-0.412892	-0.344997	5.61	7.41963	7.41289	7.345	-0.006742	0.074637	0.0339475	5;1-3-1;2-1-1;2-1-2;	0	0	0	0	1	0	0	0	0	0	0	0	0	0	0	0	0	0	0	0	0	0	0	0	0	0	0	0	0	0	0	3
68	S-benzyl-L-cysteine_zwi	S OX	NS	S-benzyl-L-cysteine_zwi 2 S	16	som	0.075353	-0.034598	0.347173	24.08	15.9246	16.0346	15.6528	0.109951	0.27182	0.190885	10;1-2-1;2-1-1;2-1-3;	0	0	0	0	0	0	0	0	0	1	0	0	0	0	0	0	0	0	0	0	0	0	0	0	0	0	0	0	0	0	0	2
				S-benzyl-L-cysteine_zwi 11 N	7	nonsom	-0.642148	-0.617524	-0.614654	8.73	7.64215	7.61752	7.61465	-0.024624	0.027494	0.001435	5;1-1-1;2-1-1;2-1-2;	0	0	0	0	1	0	0	0	0	0	0	0	0	0	0	0	0	0	0	0	0	0	0	0	0	0	0	0	0	0	0	1
69	Deprenyl (no activity)	NO REACTION	N	Deprenyl (no activity) 1 N	7	nonsom	-0.430717	-0.422708	-0.294762	4.7	7.43072	7.42271	7.29476	-0.008009	0.135955	0.063973	5;1-3-1;2-2-1;2-1-4;	0	0	0	0	1	0	0	0	0	0	0	0	0	0	0	0	0	0	0	0	0	0	0	0	0	0	0	0	0	0	0	3
70	cocaine	NO REACTION	N	cocaine 5 N	7	nonsom	-0.399776	-0.392862	0.537549	3.72	7.39978	7.39286	6.46245	-0.006914	0.937325	0.465206	5;1-3-1;2-4-1;	0	0	0	0	1	0	0	0	0	0	0	0	0	0	0	0	0	0	0	0	0	0	0	0	0	0	0	0	0	0	0	3
71	l-M25	S OX	NS	l-M25 12 N	7	nonsom	-0.551964	-0.557343	-0.530547	5.74	7.55196	7.55734	7.53055	0.005379	0.021417	0.013398	28;1-1-1;1-1-2;2-2-3;2-1-9;	0	0	0	0	0	0	0	0	0	0	0	0	0	0	0	0	0	0	0	0	0	0	0	0	0	0	0	1	0	0	0	1
				l-M25 26 N	7	nonsom	-0.599524	-0.600785	-0.587844	13.13	7.59952	7.60079	7.58784	0.001261	0.01168	0.0064705	28;1-1-2;2-1-1;2-1-9;	0	0	0	0	0	0	0	0	0	0	0	0	0	0	0	0	0	0	0	0	0	0	0	0	0	0	0	1	0	0	0	0
				l-M25 28 S	16	som	0.078487	0.01443	0.28296	27.16	15.9215	15.9856	15.717	0.064057	0.204473	0.134265	10;1-2-1;2-1-1;2-1-2;	0	0	0	0	0	0	0	0	0	1	0	0	0	0	0	0	0	0	0	0	0	0	0	0	0	0	0	0	0	0	0	2
72	M25	S OX	NS	M25 12 N	7	nonsom	-0.551509	-0.557504	-0.529895	5.87	7.55151	7.5575	7.52989	0.005995	0.021614	0.0138045	28;1-1-1;1-1-2;2-2-3;2-1-9;	0	0	0	0	0	0	0	0	0	0	0	0	0	0	0	0	0	0	0	0	0	0	0	0	0	0	0	1	0	0	0	1
				M25 26 N	7	nonsom	-0.609139	-0.611749	-0.595909	11.85	7.60914	7.61175	7.59591	0.00261	0.01323	0.00792	28;1-1-2;2-1-1;2-1-9;	0	0	0	0	0	0	0	0	0	0	0	0	0	0	0	0	0	0	0	0	0	0	0	0	0	0	0	1	0	0	0	0
				M25 25 S	16	som	0.075754	0.070954	0.205417	22.94	15.9242	15.929	15.7946	0.0048	0.129663	0.0672315	10;1-2-1;2-1-1;2-1-2;	0	0	0	0	0	0	0	0	0	1	0	0	0	0	0	0	0	0	0	0	0	0	0	0	0	0	0	0	0	0	0	2
73	N-Dodecylhydroxyamine	NO REACTION	N	N-Dodecylhydroxyamine 13 N	7	nonsom	-0.314848	-0.340415	-0.139941	10.49	7.31485	7.34042	7.13994	0.025567	0.174907	0.100237	31;1-1-1;1-1-8;2-1-1;	0	0	0	0	0	0	0	0	0	0	0	0	0	0	0	0	0	0	0	0	0	0	0	0	0	0	0	0	0	0	1	1
74	phencylidine	NO REACTION	N	phencylidine 1 N	7	nonsom	-0.435392	-0.452777	-0.244156	0.88	7.43539	7.45278	7.24416	0.017385	0.191236	0.10431	5;1-3-1;2-4-1;2-1-3;	0	0	0	0	1	0	0	0	0	0	0	0	0	0	0	0	0	0	0	0	0	0	0	0	0	0	0	0	0	0	0	3
75	carbophenothion (no activity)	NO REACTION	S	carbophenothion 2 S	16	nonsom	0.00575	-0.15591	0.114351	26.64	15.9942	16.1559	15.8856	0.16166	0.108601	0.13513	10;1-1-1;1-1-12;2-2-8;2-2-10;	0	0	0	0	0	0	0	0	0	1	0	0	0	0	0	0	0	0	0	0	0	0	0	0	0	0	0	0	0	0	0	1
				carbophenothion 5 S	16	nonsom	-0.368047	-0.452597	-0.190448	32.33	16.368	16.4526	16.1904	0.08455	0.177599	0.131075	10;1-1-12;2-2-8;2-1-10;	0	0	0	0	0	0	0	0	0	1	0	0	0	0	0	0	0	0	0	0	0	0	0	0	0	0	0	0	0	0	0	0
				carbophenothion 9 S	16	nonsom	0.117181	-0.012185	0.3306	21.97	15.8828	16.0122	15.6694	0.129366	0.213419	0.171392	10;1-1-1;1-1-3;2-2-3;2-1-10;	0	0	0	0	0	0	0	0	0	1	0	0	0	0	0	0	0	0	0	0	0	0	0	0	0	0	0	0	0	0	0	1
76	Ethiofencarb	S OX	NS	Ethiofencarb 8 S	16	som	0.092968	-0.003614	0.373895	26.01	15.907	16.0036	15.6261	0.096582	0.280927	0.188754	10;1-2-1;2-1-1;2-1-3;	0	0	0	0	0	0	0	0	0	1	0	0	0	0	0	0	0	0	0	0	0	0	0	0	0	0	0	0	0	0	0	2
				Ethiofencarb 12 N	7	nonsom	-0.543914	-0.54723	-0.520509	7.16	7.54391	7.54723	7.52051	0.003316	0.023405	0.0133605	28;1-1-1;1-1-2;2-1-8;2-1-9;	0	0	0	0	0	0	0	0	0	0	0	0	0	0	0	0	0	0	0	0	0	0	0	0	0	0	0	1	0	0	0	1
77	fenthion	S OX	S	fenthion 10 S	16	nonsom	-0.389838	-0.482543	-0.192006	37.5	16.3898	16.4825	16.192	0.092705	0.197832	0.145269	10;1-1-12;2-3-8;	0	0	0	0	0	0	0	0	0	1	0	0	0	0	0	0	0	0	0	0	0	0	0	0	0	0	0	0	0	0	0	0
				fenthion 15 S	16	som	0.084841	-0.080558	0.351668	25.06	15.9152	16.0806	15.6483	0.165399	0.266827	0.216113	10;1-1-1;1-1-3;2-2-3;	0	0	0	0	0	0	0	0	0	1	0	0	0	0	0	0	0	0	0	0	0	0	0	0	0	0	0	0	0	0	0	1
78	Fonofos	S OX	S	Fonofos 5 S	16	som	-0.048099	-0.233731	0.107498	23.16	16.0481	16.2337	15.8925	0.185632	0.155597	0.170614	10;1-1-3;1-1-12;2-1-1;2-2-3;2-1-8;2-1-10;	0	0	0	0	0	0	0	0	0	1	0	0	0	0	0	0	0	0	0	0	0	0	0	0	0	0	0	0	0	0	0	0
				Fonofos 6 S	16	nonsom	-0.32481	-0.485107	0.058086	37.39	16.3248	16.4851	15.9419	0.160297	0.382896	0.271596	10;1-1-12;2-1-1;2-1-8;2-1-10;	0	0	0	0	0	0	0	0	0	1	0	0	0	0	0	0	0	0	0	0	0	0	0	0	0	0	0	0	0	0	0	0
79	AGN9	NO REACTION	N	AGN9 10 N	7	nonsom	-0.580115	-0.574134	-0.555724	5.71	7.58012	7.57413	7.55572	-0.005981	0.024391	0.009205	28;1-1-1;1-1-2;2-2-1;2-1-9;2-1-28;	0	0	0	0	0	0	0	0	0	0	0	0	0	0	0	0	0	0	0	0	0	0	0	0	0	0	0	1	0	0	0	1
				AGN9 13 N	7	nonsom	-0.572194	-0.558523	-0.511118	6.57	7.57219	7.55852	7.51112	-0.013671	0.061076	0.0237025	28;1-1-1;1-1-2;2-1-1;2-1-9;2-1-28;	0	0	0	0	0	0	0	0	0	0	0	0	0	0	0	0	0	0	0	0	0	0	0	0	0	0	0	1	0	0	0	1
80	AGN10	NO REACTION	N	AGN10 13 N	7	nonsom	-0.613952	-0.612019	-0.576021	7.68	7.61395	7.61202	7.57602	-0.001933	0.037931	0.017999	11;1-2-3;2-1-1;2-1-3;2-1-9;2-1-11;	0	0	0	0	0	0	0	0	0	0	1	0	0	0	0	0	0	0	0	0	0	0	0	0	0	0	0	0	0	0	0	0
				AGN10 15 N	7	nonsom	-0.574529	-0.576201	-0.53536	8.23	7.57453	7.5762	7.53536	0.001672	0.039169	0.0204205	11;1-2-3;2-1-3;2-1-9;2-1-11;	0	0	0	0	0	0	0	0	0	0	1	0	0	0	0	0	0	0	0	0	0	0	0	0	0	0	0	0	0	0	0	0
81	AGN11	S OX	NS	AGN11 7 N	7	nonsom	-0.574814	-0.625744	-0.55278	10.32	7.57481	7.62574	7.55278	0.05093	0.022034	0.036482	11;1-2-3;2-4-3;	0	0	0	0	0	0	0	0	0	0	1	0	0	0	0	0	0	0	0	0	0	0	0	0	0	0	0	0	0	0	0	0
				AGN11 19 N	7	nonsom	-0.577053	-0.567936	-0.577367	5.07	7.57705	7.56794	7.57737	-0.009117	-0.000314	-0.0047155	28;1-2-2;2-1-3;2-1-9;2-1-18;2-1-28;	0	0	0	0	0	0	0	0	0	0	0	0	0	0	0	0	0	0	0	0	0	0	0	0	0	0	0	1	0	0	0	0
				AGN11 21 S	16	som	-0.188238	-0.307473	-0.047122	35.75	16.1882	16.3075	16.0471	0.119235	0.141116	0.130175	18;1-1-2;2-2-28;	0	0	0	0	0	0	0	0	0	0	0	0	0	0	0	0	0	1	0	0	0	0	0	0	0	0	0	0	0	0	0	0
				AGN11 22 N	7	nonsom	-0.351049	-0.360853	-0.329305	7.05	7.35105	7.36085	7.3293	0.009804	0.021744	0.015774	28;1-1-2;1-1-28;2-1-2;2-1-18;2-1-28;	0	0	0	0	0	0	0	0	0	0	0	0	0	0	0	0	0	0	0	0	0	0	0	0	0	0	0	1	0	0	0	0
				AGN11 23 N	7	nonsom	-0.398527	-0.3986	-0.387292	5.01	7.39853	7.3986	7.38729	7.3e-05	0.011235	0.005654	28;1-1-2;1-1-28;2-1-2;2-1-3;2-1-9;	0	0	0	0	0	0	0	0	0	0	0	0	0	0	0	0	0	0	0	0	0	0	0	0	0	0	0	1	0	0	0	0
				AGN11 30 N	7	nonsom	-0.270341	-0.300549	-0.241174	16.53	7.27034	7.30055	7.24117	0.030208	0.029167	0.0296875	11;1-1-3;1-1-11;2-1-1;2-2-3;	0	0	0	0	0	0	0	0	0	0	1	0	0	0	0	0	0	0	0	0	0	0	0	0	0	0	0	0	0	0	0	0
				AGN11 31 N	7	nonsom	-0.351971	-0.355437	-0.351362	3.8	7.35197	7.35544	7.35136	0.003466	0.000609	0.0020375	11;1-1-1;1-1-3;1-1-11;2-1-2;2-2-3;	0	0	0	0	0	0	0	0	0	0	1	0	0	0	0	0	0	0	0	0	0	0	0	0	0	0	0	0	0	0	0	1
82	1,3-Diphenylthiourea	NO REACTION	NS	1,3-Diphenylthiourea 1 S	16	nonsom	-0.243925	-0.474811	0.017981	32.77	16.2439	16.4748	15.982	0.230886	0.261906	0.246396	18;1-1-2;2-2-28;	0	0	0	0	0	0	0	0	0	0	0	0	0	0	0	0	0	1	0	0	0	0	0	0	0	0	0	0	0	0	0	0
				1,3-Diphenylthiourea 2 N	7	nonsom	-0.623841	-0.619726	-0.595173	5.96	7.62384	7.61973	7.59517	-0.004115	0.028668	0.0122765	28;1-1-2;1-1-3;2-2-3;2-1-18;2-1-28;	0	0	0	0	0	0	0	0	0	0	0	0	0	0	0	0	0	0	0	0	0	0	0	0	0	0	0	1	0	0	0	0
				1,3-Diphenylthiourea 3 N	7	nonsom	-0.623803	-0.619777	-0.594505	5.93	7.6238	7.61978	7.5945	-0.004026	0.029298	0.012636	28;1-1-2;1-1-3;2-2-3;2-1-18;2-1-28;	0	0	0	0	0	0	0	0	0	0	0	0	0	0	0	0	0	0	0	0	0	0	0	0	0	0	0	1	0	0	0	0
83	Methimazole	S OX	NS	Methimazole 2 N	7	nonsom	7.4e-05	-0.0004	-0.474093	7.72	6.99993	7.0004	7.47409	0.000474	-0.474167	-0.236846	11;1-2-3;2-1-3;2-1-11;2-1-18;	0	0	0	0	0	0	0	0	0	0	1	0	0	0	0	0	0	0	0	0	0	0	0	0	0	0	0	0	0	0	0	0
				Methimazole 5 N	7	nonsom	-0.037254	-0.013648	-0.40076	3.36	7.03725	7.01365	7.40076	-0.023606	-0.363506	-0.193556	11;1-1-1;1-2-3;2-1-3;2-1-11;2-1-18;	0	0	0	0	0	0	0	0	0	0	1	0	0	0	0	0	0	0	0	0	0	0	0	0	0	0	0	0	0	0	0	1
				Methimazole 6 S	16	som	0.005597	-0.006363	0.176253	40.53	15.9944	16.0064	15.8237	0.01196	0.170656	0.091308	18;1-1-3;2-2-11;	0	0	0	0	0	0	0	0	0	0	0	0	0	0	0	0	0	1	0	0	0	0	0	0	0	0	0	0	0	0	0	0
84	Danusertib	N OX	N	Danusertib 2 N	7	som	-0.420351	-0.41768	-0.415437	5.56	7.42035	7.41768	7.41544	-0.002671	0.004914	0.0011215	5;1-3-1;2-2-1;	0	0	0	0	1	0	0	0	0	0	0	0	0	0	0	0	0	0	0	0	0	0	0	0	0	0	0	0	0	0	0	3
				Danusertib 5 N	7	nonsom	-0.529964	-0.533368	-0.469749	3.61	7.52996	7.53337	7.46975	0.003404	0.060215	0.0318095	19;1-2-1;1-1-3;2-2-1;2-2-3;	0	0	0	0	0	0	0	0	0	0	0	0	0	0	0	0	0	0	1	0	0	0	0	0	0	0	0	0	0	0	0	2
				Danusertib 16 N	7	nonsom	-0.644753	-0.639872	-0.630197	6.19	7.64475	7.63987	7.6302	-0.004881	0.014556	0.0048375	28;1-1-2;1-1-3;2-2-3;2-1-9;2-1-11;	0	0	0	0	0	0	0	0	0	0	0	0	0	0	0	0	0	0	0	0	0	0	0	0	0	0	0	1	0	0	0	0
				Danusertib 18 N	7	nonsom	-0.387245	-0.423854	-0.35797	17.52	7.38725	7.42385	7.35797	0.036609	0.029275	0.032942	11;1-1-3;1-1-11;2-2-3;2-1-28;	0	0	0	0	0	0	0	0	0	0	1	0	0	0	0	0	0	0	0	0	0	0	0	0	0	0	0	0	0	0	0	0
				Danusertib 19 N	7	nonsom	-0.45196	-0.463861	-0.434958	9.04	7.45196	7.46386	7.43496	0.011901	0.017002	0.0144515	11;1-1-3;1-1-11;2-1-1;2-2-3;	0	0	0	0	0	0	0	0	0	0	1	0	0	0	0	0	0	0	0	0	0	0	0	0	0	0	0	0	0	0	0	0
				Danusertib 23 N	7	nonsom	-0.522892	-0.517953	-0.525454	3.27	7.52289	7.51795	7.52545	-0.004939	-0.002562	-0.0037505	28;1-2-1;1-1-2;2-1-1;2-2-3;2-1-9;	0	0	0	0	0	0	0	0	0	0	0	0	0	0	0	0	0	0	0	0	0	0	0	0	0	0	0	1	0	0	0	2
85	Tozasertib	N OX	NS	Tozasertib 5 N	7	nonsom	-0.372035	-0.405392	-0.337418	17.88	7.37204	7.40539	7.33742	0.033357	0.034617	0.033987	11;1-1-3;1-1-11;2-2-3;2-1-19;	0	0	0	0	0	0	0	0	0	0	1	0	0	0	0	0	0	0	0	0	0	0	0	0	0	0	0	0	0	0	0	0
				Tozasertib 6 N	7	nonsom	-0.375849	-0.388934	-0.359827	8.22	7.37585	7.38893	7.35983	0.013085	0.016022	0.0145535	11;1-1-3;1-1-11;2-1-1;2-2-3;	0	0	0	0	0	0	0	0	0	0	1	0	0	0	0	0	0	0	0	0	0	0	0	0	0	0	0	0	0	0	0	0
				Tozasertib 7 N	7	nonsom	-0.661722	-0.658036	-0.633578	6.23	7.66172	7.65804	7.63358	-0.003686	0.028144	0.012229	19;1-2-3;2-2-3;2-2-11;	0	0	0	0	0	0	0	0	0	0	0	0	0	0	0	0	0	0	1	0	0	0	0	0	0	0	0	0	0	0	0	0
				Tozasertib 9 N	7	nonsom	-0.53792	-0.546562	-0.507674	12.75	7.53792	7.54656	7.50767	0.008642	0.030246	0.019444	11;1-2-3;2-1-3;2-1-10;2-1-11;2-1-19;	0	0	0	0	0	0	0	0	0	0	1	0	0	0	0	0	0	0	0	0	0	0	0	0	0	0	0	0	0	0	0	0
				Tozasertib 11 N	7	nonsom	-0.532976	-0.538616	-0.518495	6.47	7.53298	7.53862	7.51849	0.00564	0.014481	0.0100605	11;1-2-3;2-1-3;2-1-10;2-1-11;2-1-19;	0	0	0	0	0	0	0	0	0	0	1	0	0	0	0	0	0	0	0	0	0	0	0	0	0	0	0	0	0	0	0	0
				Tozasertib 14 N	7	nonsom	-0.51541	-0.517512	-0.488909	2.97	7.51541	7.51751	7.48891	0.002102	0.026501	0.0143015	19;1-2-1;1-1-3;2-2-1;2-1-3;2-1-11;	0	0	0	0	0	0	0	0	0	0	0	0	0	0	0	0	0	0	1	0	0	0	0	0	0	0	0	0	0	0	0	2
				Tozasertib 17 N	7	som	-0.399264	-0.404834	-0.359401	6.14	7.39926	7.40483	7.3594	0.00557	0.039863	0.0227165	5;1-3-1;2-2-1;	0	0	0	0	1	0	0	0	0	0	0	0	0	0	0	0	0	0	0	0	0	0	0	0	0	0	0	0	0	0	0	3
				Tozasertib 21 S	16	nonsom	0.138127	0.038083	0.257973	26.34	15.8619	15.9619	15.742	0.100044	0.119846	0.109945	10;1-2-3;2-2-3;2-2-11;	0	0	0	0	0	0	0	0	0	1	0	0	0	0	0	0	0	0	0	0	0	0	0	0	0	0	0	0	0	0	0	0
				Tozasertib 28 N	7	nonsom	-0.650122	-0.636312	-0.641096	6.59	7.65012	7.63631	7.6411	-0.01381	0.009026	-0.002392	28;1-1-2;1-1-3;2-1-1;2-2-3;2-1-9;	0	0	0	0	0	0	0	0	0	0	0	0	0	0	0	0	0	0	0	0	0	0	0	0	0	0	0	1	0	0	0	0
[truncated: 62 more columns]
