# Supplementary material for: Predicting the Metabolic Sites by Flavin-Containing Monooxygenase on Drug Molecules Using SVM Classification on Computed Quantum Mechanics and Circular Fingerprints Molecular Descriptors
Source: PLoS One. 2017 Jan 10;12(1):e0169910. doi: 10.1371/journal.pone.0169910 (PMC5224990; doi:10.1371/journal.pone.0169910)
Supplement: S3 Table — (XLSX) [file pone.0169910.s004.xlsx]

## Sheet: Sheet1
inst# actual predicted error prediction
1 1:nonsom 1:nonsom 0.858
2 1:nonsom 1:nonsom 0.937
3 1:nonsom 1:nonsom 0.937
4 2:som 2:som 0.819
5 1:nonsom 2:som + 0.819
6 2:som 2:som 0.833
7 1:nonsom 1:nonsom 0.937
8 1:nonsom 1:nonsom 0.89
9 2:som 2:som 0.867
10 1:nonsom 1:nonsom 0.885
11 1:nonsom 1:nonsom 0.885
12 2:som 2:som 0.883
13 2:som 2:som 0.909
14 2:som 2:som 0.842
15 1:nonsom 1:nonsom 0.939
16 1:nonsom 1:nonsom 0.886
17 2:som 2:som 0.751
18 1:nonsom 1:nonsom 0.901
19 1:nonsom 1:nonsom 0.879
20 2:som 2:som 0.773
21 1:nonsom 1:nonsom 0.869
22 2:som 2:som 0.858
23 1:nonsom 1:nonsom 0.924
24 2:som 2:som 0.807
25 2:som 2:som 0.756
26 1:nonsom 1:nonsom 0.92
27 2:som 2:som 0.86
28 1:nonsom 2:som + 0.809
29 2:som 2:som 0.741
30 1:nonsom 1:nonsom 0.944
31 2:som 2:som 0.739
32 2:som 2:som 0.72
33 2:som 2:som 0.718
34 1:nonsom 1:nonsom 0.964
35 2:som 2:som 0.805
36 1:nonsom 1:nonsom 0.93
37 2:som 2:som 0.868
38 1:nonsom 2:som + 0.818
39 1:nonsom 1:nonsom 0.954
40 1:nonsom 1:nonsom 0.946
41 1:nonsom 1:nonsom 0.93
42 1:nonsom 1:nonsom 0.955
43 1:nonsom 2:som + 0.754
44 2:som 2:som 0.719
45 2:som 2:som 0.756
46 2:som 2:som 0.783
47 1:nonsom 2:som + 0.775
48 2:som 2:som 0.754
49 2:som 2:som 0.832
50 1:nonsom 2:som + 0.744
51 1:nonsom 1:nonsom 0.886
52 1:nonsom 1:nonsom 0.902
53 1:nonsom 1:nonsom 0.934
54 2:som 2:som 0.806
55 1:nonsom 1:nonsom 0.919
56 1:nonsom 1:nonsom 0.901
57 1:nonsom 1:nonsom 0.938
58 1:nonsom 1:nonsom 0.686
59 1:nonsom 1:nonsom 0.5
60 1:nonsom 1:nonsom 0.941
61 1:nonsom 2:som + 0.848
62 1:nonsom 1:nonsom 0.609
63 1:nonsom 1:nonsom 0.897
64 2:som 1:nonsom + 0.855
65 1:nonsom 1:nonsom 0.931
66 1:nonsom 1:nonsom 0.881
67 1:nonsom 1:nonsom 0.913
68 2:som 1:nonsom + 0.876
69 1:nonsom 1:nonsom 0.93
70 1:nonsom 1:nonsom 0.853
71 1:nonsom 1:nonsom 0.928
72 1:nonsom 1:nonsom 0.5
73 2:som 1:nonsom + 0.941
74 1:nonsom 2:som + 0.856
75 1:nonsom 1:nonsom 0.619
76 1:nonsom 1:nonsom 0.94
77 1:nonsom 2:som + 0.857
78 2:som 2:som 0.858
79 1:nonsom 2:som + 0.759
80 1:nonsom 2:som + 0.806
81 1:nonsom 1:nonsom 0.84
82 2:som 2:som 0.798
83 1:nonsom 1:nonsom 0.5
84 1:nonsom 1:nonsom 0.94
85 2:som 2:som 0.857
86 2:som 2:som 0.7
87 1:nonsom 1:nonsom 0.864
88 1:nonsom 1:nonsom 0.892
89 1:nonsom 1:nonsom 0.95
90 2:som 2:som 0.78
91 1:nonsom 1:nonsom 0.925
92 2:som 2:som 0.831
93 1:nonsom 2:som + 0.672
94 1:nonsom 2:som + 0.891
95 1:nonsom 1:nonsom 0.919
96 1:nonsom 1:nonsom 0.921
97 2:som 2:som 0.779
98 1:nonsom 2:som + 0.698
99 1:nonsom 1:nonsom 0.926
100 1:nonsom 1:nonsom 0.897
101 1:nonsom 2:som + 0.647
102 1:nonsom 1:nonsom 0.898
103 2:som 2:som 0.763
104 1:nonsom 1:nonsom 0.905
105 1:nonsom 1:nonsom 0.868
106 1:nonsom 2:som + 0.809
107 1:nonsom 1:nonsom 0.94
108 1:nonsom 1:nonsom 0.94
109 1:nonsom 1:nonsom 0.951
110 1:nonsom 1:nonsom 0.95
111 1:nonsom 1:nonsom 0.914
112 1:nonsom 1:nonsom 0.947
113 1:nonsom 1:nonsom 0.955
114 1:nonsom 1:nonsom 0.867
115 2:som 2:som 0.826
116 1:nonsom 2:som + 0.573
117 1:nonsom 1:nonsom 0.957
